# Supplementary material for: Chemical Composition and Chronic Toxicity of Disc-Cultured Antrodia cinnamomea Fruiting Bodies
Source: Toxics. 2022 Oct 4;10(10):587. doi: 10.3390/toxics10100587 (PMC9610047; doi:10.3390/toxics10100587)
Supplement: Supplementary file 1 [file toxics-10-00587-s001.zip]

Archive with 1 entries (1 files):
- toxics-1942250-supplementary.pdf
